# Supplementary material for: Human DDX6 regulates translation and decay of inefficiently translated mRNAs
Source: eLife. 2024 Jul 11;13:RP92426. doi: 10.7554/eLife.92426 (PMC11239181; doi:10.7554/eLife.92426)
Supplement: Figure 1—source data 1. [file elife-92426-fig1-data1.zip]

Archive with 9 entries (8 files):
- Figure 1-source data 1_Original file for the Northern blot analysis in Figure 1B/
- Figure 1-source data 1_Original file for the Northern blot analysis in Figure 1B/DDX6ko-30RC.tif
- Figure 1-source data 1_Original file for the Northern blot analysis in Figure 1B/DDX6ko-30RC_ribo.tif
- Figure 1-source data 1_Original file for the Northern blot analysis in Figure 1B/DDX6ko-ctrl.tif
- Figure 1-source data 1_Original file for the Northern blot analysis in Figure 1B/DDX6ko_ctrl_ribo.tif
- Figure 1-source data 1_Original file for the Northern blot analysis in Figure 1B/WT-30RC.tif
- Figure 1-source data 1_Original file for the Northern blot analysis in Figure 1B/WT-30RC_ribo.tif
- Figure 1-source data 1_Original file for the Northern blot analysis in Figure 1B/WT-Ctrl.tif
- Figure 1-source data 1_Original file for the Northern blot analysis in Figure 1B/WT-Ctrl_ribo.tif
