# Supplementary material for: Human DDX6 regulates translation and decay of inefficiently translated mRNAs
Source: eLife. 2024 Jul 11;13:RP92426. doi: 10.7554/eLife.92426 (PMC11239181; doi:10.7554/eLife.92426)
Supplement: Figure 1—source data 3. [file elife-92426-fig1-data3.zip]

Archive with 9 entries (8 files):
- Figure 1-source data 3_Original file for the Northern blot analysis in Figure 1D/
- Figure 1-source data 3_Original file for the Northern blot analysis in Figure 1D/20180703_WT+MBP-30RC.tif
- Figure 1-source data 3_Original file for the Northern blot analysis in Figure 1D/20180703_WT+MBP-30RC_ribo.tif
- Figure 1-source data 3_Original file for the Northern blot analysis in Figure 1D/WT+MBP-Ctrl.tif
- Figure 1-source data 3_Original file for the Northern blot analysis in Figure 1D/WT+MBP-Ctrl_ribo.tif
- Figure 1-source data 3_Original file for the Northern blot analysis in Figure 1D/WT+POP2mut-30RC.tif
- Figure 1-source data 3_Original file for the Northern blot analysis in Figure 1D/WT+POP2mut-30RC_ribo.tif
- Figure 1-source data 3_Original file for the Northern blot analysis in Figure 1D/WT+POP2mut-Ctrl.tif
- Figure 1-source data 3_Original file for the Northern blot analysis in Figure 1D/WT+POP2mut-Ctrl_ribo.tif
