# Supplementary material for: Human DDX6 regulates translation and decay of inefficiently translated mRNAs
Source: eLife. 2024 Jul 11;13:RP92426. doi: 10.7554/eLife.92426 (PMC11239181; doi:10.7554/eLife.92426)
Supplement: Figure 1—figure supplement 1—source data 3. [file elife-92426-fig1-figsupp1-data3.zip]

Archive with 3 entries (2 files):
- Figure 1-figure supplement 1-Source Data 3_Original file for the Northern blot analysis in Figure 1-figure supplement 1E/
- Figure 1-figure supplement 1-Source Data 3_Original file for the Northern blot analysis in Figure 1-figure supplement 1E/FLUC.tif
- Figure 1-figure supplement 1-Source Data 3_Original file for the Northern blot analysis in Figure 1-figure supplement 1E/RLUC.tif
