# Supplementary material for: Human DDX6 regulates translation and decay of inefficiently translated mRNAs
Source: eLife. 2024 Jul 11;13:RP92426. doi: 10.7554/eLife.92426 (PMC11239181; doi:10.7554/eLife.92426)
Supplement: Figure 2—source data 1. [file elife-92426-fig2-data1.zip]

Archive with 2 entries (1 files):
- Figure 2-source data 1_Original file for the SDS-PAGE in Figure 2A/
- Figure 2-source data 1_Original file for the SDS-PAGE in Figure 2A/DDX6 pulldown ribo.tif
