# Supplementary material for: Human DDX6 regulates translation and decay of inefficiently translated mRNAs
Source: eLife. 2024 Jul 11;13:RP92426. doi: 10.7554/eLife.92426 (PMC11239181; doi:10.7554/eLife.92426)
Supplement: Figure 2—source data 5. [file elife-92426-fig2-data5.zip]

Archive with 4 entries (3 files):
- Figure 2-source data 5_Original file for the Western blot in Figure 2C/
- Figure 2-source data 5_Original file for the Western blot in Figure 2C/aCNOT1.tif
- Figure 2-source data 5_Original file for the Western blot in Figure 2C/aGFP-DDX6 muts.tif
- Figure 2-source data 5_Original file for the Western blot in Figure 2C/aHA-RPL22.tif
