# Supplementary material for: Human DDX6 regulates translation and decay of inefficiently translated mRNAs
Source: eLife. 2024 Jul 11;13:RP92426. doi: 10.7554/eLife.92426 (PMC11239181; doi:10.7554/eLife.92426)
Supplement: Figure 2—source data 9. [file elife-92426-fig2-data9.zip]

Archive with 3 entries (2 files):
- Figure 2-source data 9_Original file for the Westhern blot in Figure 2F/
- Figure 2-source data 9_Original file for the Westhern blot in Figure 2F/aGFP-DDX6.tif
- Figure 2-source data 9_Original file for the Westhern blot in Figure 2F/atubulin_1m.tif
