# Supplementary material for: Human DDX6 regulates translation and decay of inefficiently translated mRNAs
Source: eLife. 2024 Jul 11;13:RP92426. doi: 10.7554/eLife.92426 (PMC11239181; doi:10.7554/eLife.92426)
Supplement: Figure 3—source data 1. [file elife-92426-fig3-data1.zip]

Archive with 4 entries (3 files):
- Figure 3-source data 1_Original file for the Westhern blot in Figure 3I/
- Figure 3-source data 1_Original file for the Westhern blot in Figure 3I/aDDX6.tif
- Figure 3-source data 1_Original file for the Westhern blot in Figure 3I/aGFP-DDX6.tif
- Figure 3-source data 1_Original file for the Westhern blot in Figure 3I/atubulin.tif
