# Supplementary material for: Human DDX6 regulates translation and decay of inefficiently translated mRNAs
Source: eLife. 2024 Jul 11;13:RP92426. doi: 10.7554/eLife.92426 (PMC11239181; doi:10.7554/eLife.92426)
Supplement: Figure 4—source data 3. [file elife-92426-fig4-data3.zip]

Archive with 9 entries (8 files):
- Figure 4-source data 3_Original file for the Northern blot in Figure 4D/
- Figure 4-source data 3_Original file for the Northern blot in Figure 4D/DDX6ko-RL-BMP2.tif
- Figure 4-source data 3_Original file for the Northern blot in Figure 4D/DDX6ko-RL-BMP2_ribo.tif
- Figure 4-source data 3_Original file for the Northern blot in Figure 4D/DDX6ko-RL-stop-BMP2.tif
- Figure 4-source data 3_Original file for the Northern blot in Figure 4D/DDX6ko-RL-stop-BMP2_ribo.tif
- Figure 4-source data 3_Original file for the Northern blot in Figure 4D/WT-RL-BMP2.tif
- Figure 4-source data 3_Original file for the Northern blot in Figure 4D/WT-RL-BMP2_ribo.tif
- Figure 4-source data 3_Original file for the Northern blot in Figure 4D/WT-RL-stop-BMP2.tif
- Figure 4-source data 3_Original file for the Northern blot in Figure 4D/WT-RL-stop-BMP2_ribo.tif
